# Supplementary material for: A fish herpesvirus highlights functional diversities among Zα domains related to phase separation induction and A-to-Z conversion
Source: Nucleic Acids Res. 2022 Sep 22;51(2):806–30. doi: 10.1093/nar/gkac761 (PMC9881149; doi:10.1093/nar/gkac761)
Supplement: gkac761_Supplemental_Files [file gkac761_supplemental_files.zip]

Archive with 11 entries (11 files):
- 07182022 Diallo et al. Supplementary material legends.docx
- Figure S1 revised version 07142022.pptx
- Figure S2 revised version 07142022.pptx
- Figure S3 revised version 07142022.pptx
- Figure S4 revised version 07142022.pptx
- Figure S5 revised version 07142022.pptx
- Movie S1 revised version 07142022.mpg
- Movie S2 revised version 07142022.mpg
- Table S1 revised version07142022.xlsx
- Table S2 revised version 07142022.xlsx
- Table S3 revised version 07142022.xlsx
