# Supplementary material for: A fish herpesvirus highlights functional diversities among Zα domains related to phase separation induction and A-to-Z conversion
Source: Nucleic Acids Res. 2022 Sep 22;51(2):806–30. doi: 10.1093/nar/gkac761 (PMC9881149; doi:10.1093/nar/gkac761)
Supplement: gkac761_Supplemental_Files [file gkac761_supplemental_files.zip › Table S1 revised version07142022.xlsx]

## Sheet: Feuil2
				Table S1. Synthetic nucleic acid oligonucleotides used in this study
				Description	Name	Sequence (5’-3’)a
				For cloning of inserts into pGEMT
				500 bp flanking regions of CyHV-3 ORF112	500pb-up-F	GGCGGCCGCGGGAATTCGATGGCGAACGTGTGGTACAGGGC
					500pb-up-R	GGTCTCAGTCGAGCGGAGGG
					500pb-down-R	GCCGCGAATTCACTAGTGATTTGGATGGAGGGAAGGGCGC
				CyHV-3 ORF112 aa1-188	ORF112 aa1-188-F	TTGATACCCAGGTAAAGGTTCACTGTTCTACTCTGCAAACAC
					ORF112 aa1-188-R	TTACCTGGGTATCAAGACGGCGTCC
				CyHV-3 ORF112 aa189-280	ORF112 aa189-280-F	CGCTCGACTGAGACCATGTCCGTGGACGACCTAGACGG
					ORF112 aa189-280-R	GGTCTCAGTCGAGCGGAGGGA
				CyHV-3 ORF112 aa1-280	ORF112 aa1-188-F	TTGATACCCAGGTAAAGGTTCACTGTTCTACTCTGCAAACAC
					ORF112 aa189-280-R	GGTCTCAGTCGAGCGGAGGGA
				CyHV-1 ORF112 Zα-1	Zα1-CyHV1-F	CCCTCCGCTCGACTGAGACCATGACCACGGAGAGGGCAGAGATAAT
					Zα1-CyHV1-R	TTAGTGTAGAGACCAAACCACCGTCTCAGCG
					Zα1-CyHV1-500-D-F	GAGACGGTGGTTTGGTCTCTACACTAAAGGTTCACTGTTCTACTCTGCAAACACACT
				CyHV-1 ORF112 Zα-2	Zα2-CyHV1-F	CCCTCCGCTCGACTGAGACCATGCACCTCTCCCTACCAGCTGCGGACC
					Zα2-CyHV1-R	TTATGCGGGCAATTGCCACTGTGGGTG
					Zα2-CyHV1-500-D-F	CACCCACAGTGGCAATTGCCCGCATAAAGGTTCACTGTTCTACTCTGCAAACACACT
				CyHV-2 ORF112 Zα	Zα-CyHV2-F	CCCTCCGCTCGACTGAGACCATGCCGGTCAACCTCGAGAA
					Zα-CyHV2-R	TTATTTGCGGATGGACCAGAGTG
					Zα-CyHV2-500-D-F	CACTCTGGTCCATCCGCAAATAAAGGTTCACTGTTCTACTCTGCAAACACACT
				Danio rerio PKZ Zα-1	Zα1-PKZ-Dr-F	CCCTCCGCTCGACTGAGACCATGTCCGCAGAAAATGAAATAGAGATG
					Zα1-PKZ-Dr-R	TTACATGCTCTCCACCAGATTCCAGACTG
					Zα1-PKZ-Dr-500-D-F	GTCTGGAATCTGGTGGAGAGCATGTAAAGGTTCACTGTTCTACTCTGCAAACACACT
				Danio rerio PKZ Zα-2	Zα2-PKZ-Dr-F	CCCTCCGCTCGACTGAGACCATGATAAAGCCCGAGATGACAAGAGACGCAA
					Zα2-PKZ-Dr-R	TTACTGGTCATTTTTCAGAGTCCACATGTG
					Zα2-PKZ-Dr-500-D-F	ACATGTGGACTCTGAAAAATGACCAGTAAAGGTTCACTGTTCTACTCTGCAAACACACT
				Danio rerio ADAR1 Zα-1	Zα1-ADAR1-Dr-F	CCCTCCGCTCGACTGAGACCATGGATTCCCTGTATTTGACCCC
					Zα1-ADAR1-Dr-R	TTAGCGGCTCTCCTCACAGAGTC
					Zα1-ADAR1-Dr-500-D-F	GAGACTCTGTGAGGAGAGCCGCTAAAGGTTCACTGTTCTACTCTGCAA
				Danio rerio ADAR1 Zα-2	Zα2-ADAR1-Dr-F	CCCTCCGCTCGACTGAGACCATGTTGTCAACAATGGCTGATTC
					Zα2-ADAR1-Dr-R	TTACTGTCTGTGTGCACTTAGCTC
					Zα2-ADAR1-Dr-500-D-F	GAGCTAAGTGCACACAGACAGTAAAGGTTCACTGTTCTACTCTGCAA
				Homo sapiens ADAR1 Zα	Zα-ADAR1-Hs-F	CCCTCCGCTCGACTGAGACCATGCAGGAACTGAGTATCTACCAAG
					Zα-ADAR1-Hs-R	TTACTGAGTGGAGACCGCGATTTTC
					Zα-ADAR1-Hs-500-D-F	AATCGCGGTCTCCACTCAGTAAAGGTTCACTGTTCTACTCTGCAA
				Homo sapiens ADAR1 Zβ	Zβ-ADAR1-Hs-F	CCCTCCGCTCGACTGAGACCATGCCTCTTGAGTTTTTAGACATGGCC
					Zβ-ADAR1-Hs-R	TTATCGCTTCTTGTCTGTCAAATGCC
					Zβ-ADAR1-Hs-500-D-F	CATTTGACAGACAAGAAGCGATAAAGGTTCACTGTTCTACTCTGCAA
				Homo sapiens ZBP1 Zα-1	Zα1-ZBP1-Hs-F	CCCTCCGCTCGACTGAGACCATGCCTGCTGACCCGGGCAGAGAAG
					Zα1-ZBP1-Hs-R	TTAAGGATCAGTCCCGCCCAAGCACC
					Zα1-ZBP1-Hs-500-D-F	CTTGGGCGGGACTGATCCTTAAAGGTTCACTGTTCTACTCTGCAA
				Homo sapiens ZBP1 Zα-2	Zα2-ZBP1-Hs-F	CCCTCCGCTCGACTGAGACCATGGGCCCTCAGTTCAGCCAACAACG
					Zα2-ZBP1-Hs-R	TTAAGAATCTGGGCGGTAAATCGTC
					Zα2-ZBP1-Hs-500-D-F	CGATTTACCGCCCAGATTCTTAAAGGTTCACTGTTCTACTCTGCAA
				Vaccinia virus E3 Zα	Zα-E3-Vv-F	CCCTCCGCTCGACTGAGACCATGTCTAAAATCTATATCGACGAGC
					Zα-E3-Vv-R	TTAATCCGCCTCCGTTGTCATAAACCA
					Zα-E3-Vv-500-D-F	ATGACAACGGAGGCGGATTAAAGGTTCACTGTTCTACTCTGCAA
				Cyprinus carpio ADAR1 Zα-1	Zα1-ADAR1-Cc-F	CCCTCCGCTCGACTGAGACCATGGAGTCTCTGTATTTGACCCCTCAGATC
					Zα1-ADAR1-Cc-R	TTACTCTTCCTTGCGGAGTCTCCACAGTG
					Zα1-ADAR1-Cc-500-D-F	CTGTGGAGACTCCGCAAGGAAGAGTAAAGGTTCACTGTTCTACTCTGCAAACACACT
				Cyprinus carpio ADAR1 Zα-2	Zα2-ADAR1-Cc-F	CCCTCCGCTCGACTGAGACCATGTTGTCAACAATGGTTGATTCTAAAGA
					Zα2-ADAR1-Cc-R	TTACCGGTGTGCACTAAGAGACCAGAT
					Zα2-ADAR1-Cc-500-D-F	TCTGGTCTCTTAGTGCACACCGGTAAAGGTTCACTGTTCTACTCTGCAAACACACT
				Cyprinus carpio PKZ Zα-1	Zα1-PKZ-Cc-F	CCCTCCGCTCGACTGAGACCATGTCTGCCGATAGTGAAATGGAGAGA
					Zα1-PKZ-Cc-R	TTATTTATTCTCGATAAGGTCCCAAACAC
					Zα1-PKZ-Cc-500-D-F	GTTTGGGACCTTATCGAGAATAAATAAAGGTTCACTGTTCTACTCTGCAAACACACT
				Cyprinus carpio PKZ Zα-2	Zα2-PKZ-Cc-F	CCCTCCGCTCGACTGAGACCATGACAAGAGACACAAGTGTGGAGAAAGATG
					Zα2-PKZ-Cc-R	TTACCACTCCTCATTCAGAGTCCACAAATT
					Zα2-PKZ-Cc-500-D-F	ATTTGTGGACTCTGAATGAGGAGTGGTAAAGGTTCACTGTTCTACTCTGCAAACACACT
				Carassius auratus PKZ Zα-1	Zα1-PKZ-Ca-F	GAGGCCTTCCCTCCGCTCGACTGAGACCATGTCTGCCGAAACTCAAATGGAGAGGAAG
					Zα1-PKZ-Ca-R	TTACGTCTTCTCCATTAGATCCCAAACAGGAG
					Zα1-PKZ-Ca-500-D-F	CCTGTTTGGGATCTAATGGAGAAGACGTAAAGGTTCACTGTTCTACTCTGCAAACAC
				Carassius auratus PKZ Zα-2	Zα2-PKZ-Ca-F	GAGGCCTTCCCTCCGCTCGACTGAGACCATGTCTCTGACGACGACAGCAGAAACATGTG
					Zα2-PKZ-Ca-R	TTACTCGCCTTCCAGAAGCCACAAGCTAC
					Zα2-PKZ-Ca-500-D-F	GTAGCTTGTGGCTTCTGGAAGGCGAGTAAAGGTTCACTGTTCTACTCTGCAAACACACTC
				For cloning of dsRNA-binding domains into pGEMT
				CyHV-3 region upstream of ORF112	500-up-pGEMT-F	AATTGTAATACGACTCACTATGGCGAACGTGTGGTACAGGGC
					500-down-pGEMT-R	CGTCGGGCCCAATTCGCCCTTTGGATGGAGGGAAGGGCGC
				Danio rerio PKR dsRNA-binding domains	500-up-ATG-PKR-pGEMT-R	CTCATTCAGCAGAGAAGTATACATCCTCGTAGTTCTTGCAGTCG
					Dr-PKRaa8-279-ATG-F	ATGTATACTTCTCTGCTGAATGAGTATCA
					Dr-PKRaa8-279-Stop-R	TTACCGAATTTCACTCCAAGCGTGTTGAG
					500-down-Stop-PKR-pGEMT-F	ACGCTTGGAGTGAAATTCGGTAAAGGTTCACTGTTCTACTCTGC
				Danio rerio ADAR1 dsRNA-binding domains	500-up-ATG-ADAR1-pGEMT-R	CATCAGCCCGCTAACTGGCATCCTCGTAGTTCTTGCAGTCG
					Dr-ADAR1aa629-935-ATG-F	ATGCCAGTTAGCGGGCTGATGGAGTTTGC
					Dr-ADAR1aa629-935-ATG-R	TTAGATGAGCACTCTAAGAGCAGCGTC
					500-down-Stop-ADAR1-pGEMT-F	GCTCTTAGAGTGCTCATCTAAAGGTTCACTGTTCTACTCTGC
				Vaccinia virus E3	DsRNA-E3-Vv-F	CCCTCCGCTCGACTGAGACCATGCCTGTCACCGTTATTAATGAG
					E3-Full-Vv-R	TCAGAATCTAATGATGACGTAACCAAG
					E3-Full-Vv-500-down-F	CTTGGTTACGTCATCATTAGATTCTGAAGGTTCACTGTTCTACTCTGCAA
				For cloning of ORF112aa1-188 fused to Zα domains into pGEMT
				ORF112 Nter	ORF112-Nter-R	GGGAATCGCCTCGCTGGCCGTGG
				ORF112 aa1-188 + HsZαADAR1	Zα-ADAR1-Hs-F	CCACGGCCAGCGAGGCGATTCCCATGCAGGAACTGAGTATCTACCAAGATC
				ORF112 aa1-188 + HsZα-1ZBP1	Zα1-ZBP1-Hs-F	CCACGGCCAGCGAGGCGATTCCCATGCCTGCTGACCCGGGCAGAGAAGGCC
				ORF112 aa1-188 + HsZα-2ZBP1	Zα2-ZBP1-Hs-F	CCACGGCCAGCGAGGCGATTCCCATGCCTCAGTTCAGCCAACAACGGGAGG
				ORF112 aa1-188 + DrZα-1PKZ	Zα1-PKZ-Dr-F	CCACGGCCAGCGAGGCGATTCCCATGTCCGCAGAAAATGAAATAGAGATG
				ORF112 aa1-188 + DrZα-2PKZ	Zα2-PKZ-Dr-F	CCACGGCCAGCGAGGCGATTCCCATGATAAAGCCCGAGATGACAAGAGACGC
				ORF112 aa1-188 + CaZα-1PKZ	Zα1-PKZ-Ca-F	CCACGGCCAGCGAGGCGATTCCCATGTCTGCCGAAACTCAAATGGAGAGGAAG
				ORF112 aa1-188 + CaZα-2PKZ	Zα2-PKZ-Ca-F	CCACGGCCAGCGAGGCGATTCCCATGTCTCTGACGACGACAGCAGAAACATGTG
				ORF112 aa1-188 + VvZαE3	Zα-E3-Vv-F	CCACGGCCAGCGAGGCGATTCCCATGTCTAAAATCTATATCGACGAGCG
				For cloning of artificial Zα-L-Zα into pGEMT
				VvZαE3-L-VvZαE3	500up-2Zα-E3-Vv-R	GTTAGCACCTTTCCAATCAATAATTTTTTTAG
					2Zα-E3-Vv-L-500D-F	CTAAAAAAATTATTGATTGGAAAGGTGCTAACTCTAAAATCTATATCGACGAGCG
				HsZα-1ZBP1-L-HsZα-1ZBP1	500up-2Zα1-ZBP1-Hs-R	AGGGGTCTCTGGAATTGTAGCTGCATG
					2Zα1-ZBP1-Hs-L-500D-F	CATGCAGCTACAATTCCAGAGACCCCTCCTGCTGACCCGGGCAGAGAAGGCCAC
				HsZα-2ZBP1-L-HsZα-2ZBP1	500up-2Zα2-ZBP1-Hs-R	GAAGGCGAGGGTCCTGCAGAGCTGG
					2Zα2-ZBP1-Hs-L-500D-F	GCTCTGCAGGACCCTCGCCTTCATCTGGGCGGTAAATCGTCCATG
				HsZαADAR1-L-HsZαADAR1	500up-2Zα-ADAR1-Hs-R	ATCTTCCAAGGCAGATGTGGAGTTGC
					2Zα1-ADAR1-Hs-L-500D-F	GCAACTCCACATCTGCCTTGGAAGATCAGGAACTGAGTATCTACCAAGATCAG
				DrZα-1PKZ-L-DrZα-1PKZ	500up-2Zα1-PKZ-Dr-R	TATTTGCTCTGGTTTGGCTTTTTGTTC
					2Zα1-PKZ-Dr-L-500D-F	GAACAAAAAGCCAAACCAGAGCAAATATCCGCAGAAAATGAAATAGAGATG
				DrZα-2PKZ-L-DrZα-2PKZ	500up-2Zα2-PKZ-Dr-R	AATGACGAACAAAAAGCCAAACCAG
					2Zα2-PKZ-Dr-L-500D-F	GTTTGGCTTTTTGTTCGTCATTCTGGTCATTTTTCAGAGTCCACATG
				CaZα-1PKZ-L-CaZα-1PKZ	500up-2Zα1-PKZ-Ca-R	TTACGTCTTCTCCATTAGATCCCAAACAGGAG
					2Zα1-PKZ-Ca-500D-F	CCTGTTTGGGATCTAATGGAGAAGACGTAAAGGTTCACTGTTCTACTCTGCAAACAC
				CaZα-2PKZ-L-CaZα-2PKZ	500up-2Zα2-PKZ-Ca-R	TTACTCGCCTTCCAGAAGCCACAAGCTAC
					2Zα2-PKZ-Ca-500D-F	GTAGCTTGTGGCTTCTGGAAGGCGAGTAAAGGTTCACTGTTCTACTCTGCAAACACACTC
				For cloning of full length viral ZBPs into pGEMT
				CyHV-1 ORF112	ORF112-F	GCCTTCCCTCCGCTCGACTGAGACCATGACCACGGAGAGGGCA
					ORF112-R	GTTTGCAGAGTAGAACAGTGAACCTTTATGCGGGCAATTGCCACTGTG
				CyHV-2 ORF112	ORF112-F	CCCTCCGCTCGACTGAGACCATGGATCCTCTCAAGAAACC
					ORF112-R	GTTTGCAGAGTAGAACAGTGAACCTTTATTTGCGGATGGACCAGAGTGG
				Vaccinia virus E3	ZαE3-F	CCCTCCGCTCGACTGAGACCATGTCTAAAATCTATATCGACGAGC
					E3-R	TCAGAATCTAATGATGACGTAACCAAG
					E3-500-down-F	CTTGGTTACGTCATCATTAGATTCTGAAGGTTCACTGTTCTACTCTGCAA
				For cloning of mutated forms of Vaccinia virus E3 Zα domain
				VvZαE3α3HsADAR1	VvZαE3-α3HsADAR1-F	AAGAAAGAAATCAATCGAGTTTTATACTCCCTGGCAAAGAAGGGCAAGGTGTACAGCTCCGACGATATTCC
					VvZαE3-α3HsADAR1-R	CTTGCCCTTCTTTGCCAGGGAGTATAAAACTCGATTGATTTCTTTCTTCTCCATATTAAGTTGTCTAGTTAGTTGTG
				VvZαE36R	VvZαE36R-R	GCCTCTCGGCAGGGCTGGACAAGGCCAGCTCTGCAGGACCCTCGCCTTCACGCCGCCGCCGTCGCCGAAACCAACGAGGAGGAATAT
				VvZαE36R-L-VvZαE36R	L4.7-VvZαE36R-F	GCCCTGCCGAGAGGCCCCAGCAACATGCAGCTACAATTCCAGAGACCCCTGGCTCTAAAATCTATATCGACGAG
					L4.7-VvZαE36R-R	GGGGCCTCTCGGCAGGGCTGGACAAGGCCAGCTCTGCAGGACCCTCGCCTTCATCCGCCTCCGTTGTCATAAACCAACGAG
				For cloning of constructions encoding fluorescent fusion proteins
				Dendra2	500up-Dendra2-F	CCCTCCGCTCGACTGAGACCATGAACACCCCGGGAATTAACCTG
					Dendra2-R	CCACACCTGGCTGGGCAGGGGG
				Dendra2-CyHV3 ORF112 aa 1-280	Dendra2-ORF112-F	CCCCCTGCCCAGCCAGGTGTGGATGGCGTCCGACACCAACGGCAC
				Dendra2-CyHV-3 ORF112 aa189-280	Dendra2-ORF112aa189-280-F	CCCCCTGCCCAGCCAGGTGTGGATGTCCGTGGACGACCTAGAC
				Dendra2-HsZα1ZBP1-L-HsZα2ZBP1	Dendra2-HsZα1-L-Zα2ZBP1-F	CAGCCCCCTGCCCAGCCAGGTGTGGATGGCCCAGGCTCCTGCTGACCCGG
				mCherry	mCherry-F	AATTCGAGCTCGGTACCCGGGGATCCATGGTGAGCAAGGGCGAGGAGG
					mCherry-R	CTTGTACAGCTCGTCCATGCCGCCG
				mCherry-DrZα1ADAR1	mCherry-DrZα1ADAR1-F	GCATGGACGAGCTGTACAAGATGGATTCCCTGTATTTGACCCCTG
				mCherry-CcZα1ADAR1	mCherry-CcZα1ADAR1-F	GCATGGACGAGCTGTACAAGATGTCTCTGTATTTGACCCCTCAGA
				mCherry-DrZα1PKZ	mCherry-DrZα1PKZ-F	GCATGGACGAGCTGTACAAGATGTCCGCAGAAAATGAAATAGAGATG
				mCherry-DrZα2PKZ	mCherry-DrZα2PKZ-F	GCATGGACGAGCTGTACAAGATGAAGCCCGAGATGACAAGAGACGCAA
				mCherry-VvZαE3	mCherry-VvZαE3-F	GCATGGACGAGCTGTACAAGATGTCTAAAATCTATATCGACG
				mCherry-HsZα1ZBP1	mCherry-HsZα1ZBP1-F	GCATGGACGAGCTGTACAAGATGCCTGCTGACCCGGGCAGAGAAGGC
				mCherry-HsZα2ZBP1	mCherry-HsZα2ZBP1-F	GCATGGACGAGCTGTACAAGATGCCTCAGTTCAGCCAACAACGGGAG
				mCherry-HsZαADAR1	mCherry-HsZαADAR1-F	GCATGGACGAGCTGTACAAGATGCAGGAACTGAGTATCTACCAAGATC
				mCherry-CyHV-3 ZαORF112	mCherry-CyHV-3ZαORF112-F	GCATGGACGAGCTGTACAAGATGGCTCTACCTCGCCTGAACCCCATC
				mCherry-CyHV-3 ORF112 aa 1-280	mCherry-CyHV-3ORF112-F	GCATGGACGAGCTGTACAAGATGGCGTCCGACACCAACG
				GFP	GFP-F	AATTCGAGCTCGGTACCCGGGGATCCATGGTGAGCAAGGGCGAGGAGC
					GFP-R	GTACTTGTACAGCTCGTCCATG
				GFP-CyHV-3 ZαORF112	GFP-CyHV-3ZαORF112-F	CATGGACGAGCTGTACAAGTACATGGCTCTACCTCGCCTGAACCCCATC
				For synthesis of galK recombination cassettes
				CyHV-3 ORF112	ORF112 galK-F	CTGCATCGACTGCAAGAACTACGAGGCCTTCCCTCCGCTCGACTGAGACCCCTGTTGACAATTAATCATCGGCA
					ORF112 galK-R	AGGTTGGTGTTGGGTGGTTGAGTGTGTTTGCAGAGTAGAACAGTGAACCTTTCAGCACTGTCCTGCTCCTT
					ORF112-Cter galK-F	CTGCAGTCTCTGCGAGAGCCCCTGGACGTGGACGCCGTCTTGATACCCAGGCCTGTTGACAATTAATCATCGGCA
					ORF112-Nter galK-R	GGTCTTGACCTTCTCCGCGCCGTCGAGGCCGTCTAGGTCGTCCACGGACATTTCAGCACTGTCCTGCTCCTT
				For site-directed mutagenesis of CyHV-3 ORF112b
				CyHV-3 ORF112	ORF112 N255A-F	AGGTCGCCAGGCACCTCTACAGGATGTCTGA
					ORF112 N255A-R	GTAGAGGTGCCTGGCGACCTCGGACCGCTGCG
					ORF112 Y259A-F	ACCTCGCCAGGATGTCTGAGGATGGCC
					ORF112 Y259A-R	CTCAGACATCCTGGCGAGGTGCCTGTTGACCTCGG
				For viral recombination verification
				CyHV-3 ORF112	ORF112+750-F	TCGACCTGTGCAAGAGG
					ORF112+750-R	AACTCTGGCTGCTGCATC
					ORF112-F	CGAGCTGCCCTACTATCACA
					ORF112-R	GAAGAAGTCGTGGAAGTCGC
				For cloning in eukaryotic expression vector pEFIN-3
				pEFIN3-ORF112 aa1-280	pEFIN3_112-FL-F	AATTCGAGCTCGGTACCCGGGGATCCATGGCGTCCGACACCAACGGCAC
					pEFIN3_112-Cter-F	AATTCGAGCTCGGTACCCGGGGATCCATGTCCGTGGACGACCTAGAC
				pEFIN3-ORF112 aa1-188	pEFIN3_ORF112-Nter-Stop-R	TAGCACTAGTCGACTCTAGAGGATCCTTACCTGGGTATCAAGACGGCGTC
				pEFIN3-ORF112 aa189-280	pEFIN3_ORF112-FL-Stop-R	TAGCACTAGTCGACTCTAGAGGATCCTTATGCCGGCAGATACCAAAC
				For cloning in procaryotic expression vector pET15b
				pET-15b-mCherry-fusion protein	pET-mCherry-F	GCCGCGCGGCAGCCATATGCTCGAGGATCCGAGCAAGGGCGAGGAGGATAACATGGCCATC
					pET-mCherry-R	CTTCCTTTCGGGCTTTGTTAGCAGCCGCACTAGTCGACTCTAGA
				pET-15b-GFP-fusion protein	pET-GFP-F	GCCGCGCGGCAGCCATATGCTCGAGGATCCGAGCAAGGGCGAGGAGCTGTTCACCG
					pET-GFP-R	CTTCCTTTCGGGCTTTGTTAGCAGCCGCACTAGTCGACTCTAGA
				For LLPS assays
				FAM-labbeled 6-mer Z-RNA (CG-repeat of 6-mer RNA duplex)	FAM-Z-RNA	FAM-r(Cm8GmCm8GmCG)
				6-mer Z-RNA (CG-repeat of 6-mer RNA duplex)	Z-RNA	Cm8GmCm8GmCG
				a F and R stand for forward and reverse, respectively; underlined: segment corresponding to the CyHV-3 segment
				b Bold: mutated nucleotides
