# Supplementary material for: A fish herpesvirus highlights functional diversities among Zα domains related to phase separation induction and A-to-Z conversion
Source: Nucleic Acids Res. 2022 Sep 22;51(2):806–30. doi: 10.1093/nar/gkac761 (PMC9881149; doi:10.1093/nar/gkac761)
Supplement: gkac761_Supplemental_Files [file gkac761_supplemental_files.zip › Table S2 revised version 07142022.xlsx]

## Sheet: Single Zα domains
	Protein origine of the Zα domain	Species	NCBI Accession Number	Zα domain	Name used in this study	Amino acid sequence
	ADAR1	Homo sapiens	AAB97116.1	Zα	HsZαADAR1	MQELSIYQDQEQRILKFLEELGEGKATTAHDLSGKLGTPKKEINRVLYSLAKKGKLQKEAGTPPLWKIAVSTQ
		Danio rerio	NP_571671.2	Zα-1	DrZα-1ADAR1	MDSLYLTPEIHQQVCAFLTSLRPAETIQAKVLGKKLGLPKKIVNKVLYDLLKSNQVVKQGETPPLWRLCEESR
				Zα-2	DrZα-2ADAR1	MLSTMADSKDSKEKILQYLYEAGTGNALVIAKNLGLRSAKQVNPTLYALEKQGDVNRNTEVNPPTWELSAHRQ
		Cyprinus carpio	XP_018941257.1	Zα-1	CcZα-1ADAR1	MESLYLTPQIQQQVLAFLRSLGPDETVQARALGKKLGLPKAIVNKALYALLRTNQAVKQGETPPLWRLRKEE
				Zα-2	CcZα-2ADAR1	MLSTMVDSKDCKEKILQYLYESGTGSALVIAKNLGLRSAKQVNPTLYAMEKQGDVRRDTEVTPPIWSLSAHR
	ZBP1	Homo sapiens	NP_001153889.1	Zα-1	HsZα-1ZBP1	MPADPGREGHLEQRILQVLTEAGSPVKLAQLVKECQAPKRELNQVLYRMKKELKVSLTSPATWCLGGTDP
				Zα-2	HsZα-2ZBP1	MPQFSQQREEDIYRFLKDNGPQRALVIAQALGMRTAKDVNRDLYRMKSRHLLDMDEQSKAWTIYRPD
	PKZ	Danio rerio	CAG25513.1	Zα-1	DrZα-1PKZ	MSAENEIEMRICDYLRRHGRSTVQDIFKELKLEKSTVNRHLYSLQASKQVFKTVEDNKRPVWNLVESM
				Zα-2	DrZα-2PKZ	MKPEMTRDAIEEKHVKDLLKSGGLKASHIASKLGQQTQSTNKLLYGLMEKGEVRKCSKSHMWTLKNDQ
		Cyprinus carpio	KTF92007.1	Zα-1	CcZα-1PKZ	MSADSEMERKICDLLRRDGKSKAFIISNKLGLDKRTVQNHLYSLERSNQVFKTDEQPRVWDLIENK
				Zα-2	CcZα-2PKZ	MTRDTSVEKDVEDLLMRSGSLKACQIATDLGQFKQSINKQLYSMEEKGKVRRDSKSNLWTLNEEW
		Carassius auratus	AAP49830.1	Zα-1	CaZα-1PKZ	MSAETQMERKIIDFLRQNGKSIALTIAKEIGLDKSTVNRHLYNLQRSNQVFNSNEKPPVWDLMEKT
				Zα-2	CaZα-2PKZ	MSLTTTAETCEEKHVRDLLKSGGLKACQIAKDLGQPRKAVNKQLYSMMQTGKVKKCEISSLWLLEGE
	E3	Vaccinia virus	AAA02759.1	Zα	VvZαE3	MSKIYIDERSNAEIVCEAIKTIGIEGATAAQLTRQLNMEKREVNKALYDLQRSAMVYSSDDIPPRWFMTTEAD
	ORF112	CyHV-1	YP_007003773.1	Zα-1	CyHV-1Zα-1ORF112	MTTERAEIIMRALRDNGGTGTAYQISQLTGIPKGQVNSFLYGPEARSLLHRSAETVVWSLMH
				Zα-2	CyHV-1Zα-2ORF112	MHLSLPAADLKEKILAEMRRAAAPVKASHLAARLGYPKSTINRELYKMKSEGCVFNPQHPQWQL
		CyHV-2	YP_007003930.1	Zα	CyHV-2ZαORF112	MPVNLEKNILDFLKTQKSPVRAIQITRAIQGAQRTDVNRILYRLLEGNVIIKDEKLPLWSIRK
		CyHV-3	YP_001096147.1	Zα	CyHV-3ZαORF112	MALPRLNPISEEMNLKILAYLGTKQGAKAVHIAQSLGAQRSEVNRHLYRMSEDGRVRKHPQHPVWYLP

## Sheet: Zβ and dsRNA-binding domains
		Protein origine of the domain	Species	NCBI Accession Number	Description	Name used in this study	Amino acid sequence
		ADAR1	Homo sapiens	AAB97116.1	Zβ domain of Homo sapiens ADAR1	HsZβADAR1	MPLEFLDMAEIKEKICDYLFNVSDSSALNLAKNIGLTKARDINAVLIDMERQGDVYRQGTTPPIWHLTDKKR
		ADAR1	Danio rerio	NP_571671.2	Sequence encompassing the 3 dsRNA-binding domains of Danio rerio ADAR1	Dr3xdsRNAADAR1	MPVSGLMEFAQHLGYTCEFLLLEQSGPSHDPRFRMQVMLDGRRFPAAEGSNKKVAKKDAAAITLKILWKELDGGGGEEEEEPNIEGAGSTTDMADDMGGTDTPPQALSRSLPGGKNPVSVLMEHSQRSGHPIQFIKTGQEGPSHDPRFMFRVKVGERLFQEASAPSKKAARQLAAEEAVKELMGDGLLHLNKPPSSFCPMGDSESQPMFPACPSLPPLTAAELQAAHEAGVGDLINHLNNNAVSGLLEYARARGFAAEIRLVGQSGPSHEPKFTYQAKLGGRWFPAVCASNKKQGKQEAADAALRVLI
		PKR	Danio rerio	CAM07151.1	Sequence encompassing the 2 dsRNA-binding domains of Danio rerio PKR	Dr2xdsRNAPKR	MYTSLLNEYQQKTQCTVEFEEGPTDGPSHNKRFTMRAIVNGQKFPDGTGKTKKEAKQNAAKNALEGLKSTHSDEPTPSPVENISISKIASHPNYTCWLNEHSQKSRLMFKACESTKMDPGNLTRLCTYVCKYVCDDKEFPEGYGKNKKEAKEAAALRVYEELNKTQNTEVLDENSNRAQRSETTSYSLDRRSSVADDSRSSTPDNNYIAYLNNYCQKKKRVYDFKLVDRIGPPHNPIFVYKVVMDGKEYPEAQGRSAKEAKQNAAQHAWSEIR
		E3	Vaccinia virus	AAA02759.1	dsRNA-binding domain of Vaccinia virus E3	VvdsRNAE3	MPVTVINEYCQITRRDWSFRIESVGPSNSPTFYACVDIDGRVFDKADGKSKRDAKNNAAKLAVDKLLGYVIIRF

## Sheet: ORF112 aa1-188 + Zα domains 
	Protein origine of the Zα domain	Species	NCBI Accession Number	Description	Name used in this study	Amino acid sequence
	ADAR1	Homo sapiens	AAB97116.1	CyHV-3 ORF112 aa1-188 fused to Homo sapiens ADAR1 Zα	ORF112aa1-188+HsZαADAR1	MASDTNGTGTSNNNGTYLTLRKKKSEPKSVTFNLADDGARVVTARGTSSAALASSLLSSENARLQLQIQQRQIQQQLQQLELREFQDLKAQTPLQQPQPQQHQCQCQCHHHKHDNRGHGHSHGHGHRGGKRGQLKRQNASNNLLAQPFRPPKEPSTEVVVSQPQMKPPPLPLQSLREPLDVDAVLIPRMSVDDLDGLDGAEKVKTTASEAIPQELSIYQDQEQRILKFLEELGEGKATTAHDLSGKLGTPKKEINRVLYSLAKKGKLQKEAGTPPLWKIAVSTQ
	ZBP1	Homo sapiens	NP_001153889.1	CyHV-3 ORF112 aa1-188 fused to Homo sapiens ZBP1 Zα-1	ORF112aa1-188+HsZα-1ZBP1	MASDTNGTGTSNNNGTYLTLRKKKSEPKSVTFNLADDGARVVTARGTSSAALASSLLSSENARLQLQIQQRQIQQQLQQLELREFQDLKAQTPLQQPQPQQHQCQCQCHHHKHDNRGHGHSHGHGHRGGKRGQLKRQNASNNLLAQPFRPPKEPSTEVVVSQPQMKPPPLPLQSLREPLDVDAVLIPRMSVDDLDGLDGAEKVKTTASEAIPMPADPGREGHLEQRILQVLTEAGSPVKLAQLVKECQAPKRELNQVLYRMKKELKVSLTSPATWCLGGTDP
				CyHV-3 ORF112 aa1-188 fused to Homo sapiens ZBP1 Zα-2	ORF112aa1-188+HsZα-2ZBP1	MASDTNGTGTSNNNGTYLTLRKKKSEPKSVTFNLADDGARVVTARGTSSAALASSLLSSENARLQLQIQQRQIQQQLQQLELREFQDLKAQTPLQQPQPQQHQCQCQCHHHKHDNRGHGHSHGHGHRGGKRGQLKRQNASNNLLAQPFRPPKEPSTEVVVSQPQMKPPPLPLQSLREPLDVDAVLIPRMSVDDLDGLDGAEKVKTTASEAIPPQFSQQREEDIYRFLKDNGPQRALVIAQALGMRTAKDVNRDLYRMKSRHLLDMDEQSKAWTIYRPD
	PKZ	Danio rerio	CAG25513.1	CyHV-3 ORF112 aa1-188 fused to Danio rerio PKZ Zα-1	ORF112aa1-188+DrZα-1PKZ	MASDTNGTGTSNNNGTYLTLRKKKSEPKSVTFNLADDGARVVTARGTSSAALASSLLSSENARLQLQIQQRQIQQQLQQLELREFQDLKAQTPLQQPQPQQHQCQCQCHHHKHDNRGHGHSHGHGHRGGKRGQLKRQNASNNLLAQPFRPPKEPSTEVVVSQPQMKPPPLPLQSLREPLDVDAVLIPRMSVDDLDGLDGAEKVKTTASEAIPSAENEIEMRICDYLRRHGRSTVQDIFKELKLEKSTVNRHLYSLQASKQVFKTVEDNKRPVWNLVESM
				CyHV-3 ORF112 aa1-188 fused to Danio rerio PKZ Zα-2	ORF112aa1-188+DrZα-2PKZ	MASDTNGTGTSNNNGTYLTLRKKKSEPKSVTFNLADDGARVVTARGTSSAALASSLLSSENARLQLQIQQRQIQQQLQQLELREFQDLKAQTPLQQPQPQQHQCQCQCHHHKHDNRGHGHSHGHGHRGGKRGQLKRQNASNNLLAQPFRPPKEPSTEVVVSQPQMKPPPLPLQSLREPLDVDAVLIPRMSVDDLDGLDGAEKVKTTASEAIPKPEMTRDAIEEKHVKDLLKSGGLKASHIASKLGQQTQSTNKLLYGLMEKGEVRKCSKSHMWTLKNDQ
		Carassius auratus	AAP49830.1	CyHV-3 ORF112 aa1-188 fused to Carassius auratus PKZ Zα-1	ORF112aa1-188+CaZα-1PKZ	MASDTNGTGTSNNNGTYLTLRKKKSEPKSVTFNLADDGARVVTARGTSSAALASSLLSSENARLQLQIQQRQIQQQLQQLELREFQDLKAQTPLQQPQPQQHQCQCQCHHHKHDNRGHGHSHGHGHRGGKRGQLKRQNASNNLLAQPFRPPKEPSTEVVVSQPQMKPPPLPLQSLREPLDVDAVLIPRMSVDDLDGLDGAEKVKTTASEAIPSAETQMERKIIDFLRQNGKSIALTIAKEIGLDKSTVNRHLYNLQRSNQVFNSNEKPPVWDLMEKT
				CyHV-3 ORF112 aa1-188 fused to Carassius auratus PKZ Zα-2	ORF112aa1-188+CaZα-2PKZ	MASDTNGTGTSNNNGTYLTLRKKKSEPKSVTFNLADDGARVVTARGTSSAALASSLLSSENARLQLQIQQRQIQQQLQQLELREFQDLKAQTPLQQPQPQQHQCQCQCHHHKHDNRGHGHSHGHGHRGGKRGQLKRQNASNNLLAQPFRPPKEPSTEVVVSQPQMKPPPLPLQSLREPLDVDAVLIPRMSVDDLDGLDGAEKVKTTASEAIPSLTTTAETCEEKHVRDLLKSGGLKACQIAKDLGQPRKAVNKQLYSMMQTGKVKKCEISSLWLLEGE
	E3	Vaccinia virus	AAA02759.1	CyHV-3 ORF112 aa1-188 fused to Vaccinia virus E3 Zα	ORF112aa1-188+VvZαE3	MASDTNGTGTSNNNGTYLTLRKKKSEPKSVTFNLADDGARVVTARGTSSAALASSLLSSENARLQLQIQQRQIQQQLQQLELREFQDLKAQTPLQQPQPQQHQCQCQCHHHKHDNRGHGHSHGHGHRGGKRGQLKRQNASNNLLAQPFRPPKEPSTEVVVSQPQMKPPPLPLQSLREPLDVDAVLIPRMSVDDLDGLDGAEKVKTTASEAIPSKIYIDERSNAEIVCEAIKTIGIEGATAAQLTRQLNMEKREVNKALYDLQRSAMVYSSDDIPPRWFMTTEAD

## Sheet: Artificial Zα tandem domains
		Protein origine of the Zα domain	Species	NCBI Accession Number	Description	Name used in this study	Amino acid sequence
		ADAR1	Homo sapiens	AAB97116.1	Homo tandem of Homo sapiens ADAR1 Zα joined by the linker of Homo sapiens ADAR1	HsZαADAR1-L-HsZαADAR1	MQELSIYQDQEQRILKFLEELGEGKATTAHDLSGKLGTPKKEINRVLYSLAKKGKLQKEAGTPPLWKIAVSTQAWNQHSGVVRPDGHSQGAPNSDPSLEPEDRNSTSVSEDLLEPFIAVSAQAWNQHSGVVRPDSHSQGSPNSDPGLEPEDSNSTSALEDQELSIYQDQEQRILKFLEELGEGKATTAHDLSGKLGTPKKEINRVLYSLAKKGKLQKEAGTPPLWKIAVSTQ
		ZBP1	Homo sapiens	NP_001153889.1	Homo tandem of Homo sapiens ZBP1 Zα-1 joined by the linker of Homo sapiens ZBP1	HsZα-1ZBP1-L-HsZα-1ZBP1	MPADPGREGHLEQRILQVLTEAGSPVKLAQLVKECQAPKRELNQVLYRMKKELKVSLTSPATWCLGGTDPEGEGPAELALSSPAERPQQHAATIPETPGPADPGREGHLEQRILQVLTEAGSPVKLAQLVKECQAPKRELNQVLYRMKKELKVSLTSPATWCLGGTDP
					Homo tandem of Homo sapiens ZBP1 Zα-2 joined by the linker of Homo sapiens ZBP1	HsZα-2ZBP1-L-HsZα-2ZBP1	MPQFSQQREEDIYRFLKDNGPQRALVIAQALGMRTAKDVNRDLYRMKSRHLLDMDEQSKAWTIYRPDEGEGPAELALSSPAERPQQHAATIPETPGPQFSQQREEDIYRFLKDNGPQRALVIAQALGMRTAKDVNRDLYRMKSRHLLDMDEQSKAWTIYRPD
		PKZ	Danio rerio	CAG25513.1	Homo tandem of Danio rerio PKZ Zα-1 joined by the linker of Danio rerio PKZ	DrZα-1PKZ-L-DrZα-1PKZ	MSAENEIEMRICDYLRRHGRSTVQDIFKELKLEKSTVNRHLYSLQASKQVFKTVEDNKRPVWNLVESMNDEQKAKPEQIMSAENEIEMRICDYLRRHGRSTVQDIFKELKLEKSTVNRHLYSLQASKQVFKTVEDNKRPVWNLVESM
					Homo tandem of Danio rerio PKZ Zα-2 joined by the linker of Danio rerio PKZ	DrZα-2PKZ-L-DrZα-2PKZ	MKPEMTRDAIEEKHVKDLLKSGGLKASHIASKLGQQTQSTNKLLYGLMEKGEVRKCSKSHMWTLKNDQNDEQKAKPEQIKPEMTRDAIEEKHVKDLLKSGGLKASHIASKLGQQTQSTNKLLYGLMEKGEVRKCSKSHMWTLKNDQ
			Carassius auratus	AAP49830.1	Homo tandem of Carassius auratus PKZ Zα-1 joined by the linker of Carassius auratus PKZ	CaZα-1PKZ-L-CaZα-1PKZ	MSAETQMERKIIDFLRQNGKSIALTIAKEIGLDKSTVNRHLYNLQRSNQVFNSNEKPPVWDLMEKTNGIKQTVKTPEQKETQMERKIIDFLRQNGKSIALTIAKEIGLDKSTVNRHLYNLQRSNQVFNSNEKPPVWDLMEKT
					Homo tandem of Carassius auratus PKZ Zα-2 joined by the linker of Carassius auratus PKZ	CaZα-2PKZ-L-CaZα-2PKZ	MSLTTTAETCEEKHVRDLLKSGGLKACQIAKDLGQPRKAVNKQLYSMMQTGKVKKCEISSLWLLEGENGIKQTVKTPEQKSLTTTAETCEEKHVRDLLKSGGLKACQIAKDLGQPRKAVNKQLYSMMQTGKVKKCEISSLWLLEGE
		E3	Vaccinia virus	AAA02759.1	Homo tandem of Vaccinia virus E3 Zα joined by the linker of Vaccinia virus E3	VvZαE3-L-VvZαE3	MSKIYIDERSNAEIVCEAIKTIGIEGATAAQLTRQLNMEKREVNKALYDLQRSAMVYSSDDIPPRWFMTTEADEADADAMSDVIIDDVSREKSMREDHKSFDDVIPAKKIIDWKGANSKIYIDERSNAEIVCEAIKTIGIEGATAAQLTRQLNMEKREVNKALYDLQRSAMVYSSDDIPPRWFMTTEAD

## Sheet: Natural Zα tandem domains  
		Protein origine of the Zα domain	Species	NCBI Accession Number	Description	Name used in this study	Amino acid sequence
		ADAR1	Homo sapiens	AAB97116.1	Homo sapiens ADAR1 sequence encompassing Zα-linker-Zβ	HsZαADAR1-L-HsZβADAR1	MQELSIYQDQEQRILKFLEELGEGKATTAHDLSGKLGTPKKEINRVLYSLAKKGKLQKEAGTPPLWKIAVSTQAWNQHSGVVRPDGHSQGAPNSDPSLEPEDRNSTSVSEDLLEPFIAVSAQAWNQHSGVVRPDSHSQGSPNSDPGLEPEDSNSTSALEDPLEFLDMAEIKEKICDYLFNVSDSSALNLAKNIGLTKARDINAVLIDMERQGDVYRQGTTPPIWHLTDKKR
			Danio rerio	NP_571671.2	Danio rerio ADAR1 sequence encompassing Zα-1-linker-Zα-2	DrZα-1ADAR1-L-DrZα-2ADAR1	MDSLYLTPEIHQQVCAFLTSLRPAETIQAKVLGKKLGLPKKIVNKVLYDLLKSNQVVKQGETPPLWRLCEESRESIREKDQTQSSKDLEKEPGQSPYINQKVGGDFTTTSTPSPSKIPIDADSDTSDESEDSEGDDSCEKLLADQDKKTLSPTVQSVTLSTMADSKDSKEKILQYLYEAGTGNALVIAKNLGLRSAKQVNPTLYALEKQGDVNRNTEVNPPTWELSAHRQ
			Cyprinus carpio	XP_018941257.1	Cyprinus carpio ADAR1 sequence encompassing Zα-1-linker-Zα-2	CcZα-1ADAR1-L-CcZα-2ADAR1	MESLYLTPQIQQQVLAFLRSLGPDETVQARALGKKLGLPKAIVNKALYALLRTNQAVKQGETPPLWRLRKEEDGEPIKERDQTQSSKDTEKRLGQKSSINQEVREDLTSTGAPSASQTLVEADSDSTDQSEDSEVEDTCETLLPDQDQKTVLPAVQSVTLSTMVDSKDCKEKILQYLYESGTGSALVIAKNLGLRSAKQVNPTLYAMEKQGDVRRDTEVTPPIWSLSAHR
		ZBP1	Homo sapiens	NP_001153889.1	Homo sapiens ZBP1 sequence encompassing Zα-1-linker-Zα-2	HsZα-1ZBP1-L-HsZα-2ZBP1	MPADPGREGHLEQRILQVLTEAGSPVKLAQLVKECQAPKRELNQVLYRMKKELKVSLTSPATWCLGGTDPEGEGPAELALSSPAERPQQHAATIPETPGPQFSQQREEDIYRFLKDNGPQRALVIAQALGMRTAKDVNRDLYRMKSRHLLDMDEQSKAWTIYRPD
		PKZ	Danio rerio	CAG25513.1	Danio rerio PKZ sequence encompassing Zα-1-linker-Zα-2	DrZα-1PKZ-L-DrZα-2PKZ	MSAENEIEMRICDYLRRHGRSTVQDIFKELKLEKSTVNRHLYSLQASKQVFKTVEDNKRPVWNLVESMNDEQKAKPEQIKPEMTRDAIEEKHVKDLLKSGGLKASHIASKLGQQTQSTNKLLYGLMEKGEVRKCSKSHMWTLKNDQ
			Cyprinus carpio	KTF92007.1	Cyprinus carpio PKZ sequence encompassing Zα-1-linker-Zα-2	CcZα-1PKZ-L-CcZα-2PKZ	MSADSEMERKICDLLRRDGKSKALIISNKLGLDKRTVQNHLYSLERSNQVFKTDEQPRVWDLIENKSEIKLKPEQKSQKTRDTSVEKDVEDLLMRSGSLKACQIATDLGQFKQSINKQLYSMEEKGKVRRDSKSNLWTLNEEW
			Carassius auratus	AAP49830.1	Carassius auratus PKZ sequence encompassing Zα-1-linker-Zα-2	CaZα-1PKZ-L-CaZα-2PKZ	MSAETQMERKIIDFLRQNGKSIALTIAKEIGLDKSTVNRHLYNLQRSNQVFNSNEKPPVWDLMEKTTTAETCEEKHVRDLLKSGGLKACQIAKDLGQPRKAVNKQLYSMMQTGKVKKCEISSLWLLEGE

## Sheet: Viral Zα domain proteins 
		Protein	Species	NCBI Accession Number	Description	Name used in this study	Amino acid sequence
		E3	Vaccinia virus	AAA02759.1	Vaccinia virus E3 encodes a Zα domain joined by a linker to a dsRNA binding-domain	E3	MSKIYIDERSNAEIVCEAIKTIGIEGATAAQLTRQLNMEKREVNKALYDLQRSAMVYSSDDIPPRWFMTTEADEADADAMSDVIIDDVSREKSMREDHKSFDDVIPAKKIIDWKGANPVTVINEYCQITRRDWSFRIESVGPSNSPTFYACVDIDGRVFDKADGKSKRDAKNNAAKLAVDKLLGYVIIRF
		ORF112	CyHV-1	YP_007003773.1	CyHV-1 ORF112 consists of two Zα domains: Zα1- Zα2	CyHV-1 ORF112	MTTERAEIIMRALRDNGGTGTAYQISQLTGIPKGQVNSFLYGPEARSLLHRSAETVVWSLHLSLPAADLKEKILAEMRRAAAPVKASHLAARLGYPKSTINRELYKMKSEGCVFNPQHPQWQLPA
			CyHV-2	YP_007003930.1	CyHV-2 ORF112 consists of a N-terminal domain containing an IDR and a C-terminal Zα domain	CyHV-2 ORF112	MDPLKKPRSVSMTVDPKATTKIKKHQRSSLELLAEHTAALKLNNELTAKMLTFMQEAQTSTPATTKKLQRQLSADAVAVAHSAMAPTEQNIPPMPVPGPLPVNLEKNILDFLKTQKSPVRAIQITRAIQGAQRTDVNRILYRLLEGNVIIKDEKLPLWSIRK
			CyHV-3	YP_001096147.1	CyHV-3 ORF112 consists of a N-terminal domain containing an IDR and a C-terminal Zα domain	CyHV-3 ORF112	MASDTNGTGTSNNNGTYLTLRKKKSEPKSVTFNLADDGARVVTARGTSSAALASSLLSSENARLQLQIQQRQIQQQLQQLELREFQDLKAQTPLQQPQPQQHQCQCQCHHHKHDNRGHGHSHGHGHRGGKRGQLKRQNASNNLLAQPFRPPKEPSTEVVVSQPQMKPPPLPLQSLREPLDVDAVLIPRMSVDDLDGLDGAEKVKTTASEAIPALPRLNPISEEMNLKILAYLGTKQGAKAVHIAQSLGAQRSEVNRHLYRMSEDGRVRKHPQHPVWYLPA

## Sheet: Mutated Zα domains
		Protein origine of the Zα domain	Species	NCBI Accession Number	Description	Name used in this study	Amino acid sequence
		ORF112	CyHV-3	YP_001096147.1	CyHV-3 ORF112 with deficient Z-binding site. Mutated aa residues are presented in bold	CyHV-3 ORF112 N255A-Y259A	MASDTNGTGTSNNNGTYLTLRKKKSEPKSVTFNLADDGARVVTARGTSSAALASSLLSSENARLQLQIQQRQIQQQLQQLELREFQDLKAQTPLQQPQPQQHQCQCQCHHHKHDNRGHGHSHGHGHRGGKRGQLKRQNASNNLLAQPFRPPKEPSTEVVVSQPQMKPPPLPLQSLREPLDVDAVLIPRMSVDDLDGLDGAEKVKTTASEAIPALPRLNPISEEMNLKILAYLGTKQGAKAVHIAQSLGAQRSEVARHLARMSEDGRVRKHPQHPVWYLPA
		E3 and ADAR1	Vaccinia virus and Homo sapiens	AAA02759.1 and AAB97116.1	E3 Zα encoding the α3 helix of Homo sapiens ADAR1	VvZαE3α3HsADAR1	MSKIYIDERSNAEIVCEAIKTIGIEGATAAQLTRQLNMEKKEINRVLYSLAKKGKVYSSDDIPPRWFMTTEAD
		E3 and ADAR1	Vaccinia virus and Homo sapiens	AAA02759.1 and AAB97116.1	CyHV-3 ORF112 aa1-188 fused to VvZαE3α3HsADAR1	ORF112aa1-188+VvZαE3α3HsADAR1	MASDTNGTGTSNNNGTYLTLRKKKSEPKSVTFNLADDGARVVTARGTSSAALASSLLSSENARLQLQIQQRQIQQQLQQLELREFQDLKAQTPLQQPQPQQHQCQCQCHHHKHDNRGHGHSHGHGHRGGKRGQLKRQNASNNLLAQPFRPPKEPSTEVVVSQPQMKPPPLPLQSLREPLDVDAVLIPRMSVDDLDGLDGAEKVKTTASEAIPSKIYIDERSNAEIVCEAIKTIGIEGATAAQLTRQLNMEKKEINRVLYSLAKKGKVYSSDDIPPRWFMTTEAD
		E3 and ADAR1	Vaccinia virus and Homo sapiens	AAA02759.1 and AAB97116.1	Homo tandem of VvZαE3α3HsADAR1 joined by the linker of Homo sapiens ZBP1	VvZαE3α3HsADAR1-L-VvZαE3α3HsADAR1	MSKIYIDERSNAEIVCEAIKTIGIEGATAAQLTRQLNMEKKEINRVLYSLAKKGKVYSSDDIPPRWFMTTEADEGEGPAELALSSPAERPQQHAATIPETPGSKIYIDERSNAEIVCEAIKTIGIEGATAAQLTRQLNMEKKEINRVLYSLAKKGKVYSSDDIPPRWFMTTEAD
		E3	Vaccinia virus	AAA02759.1	Vaccinia virus E3 Zα domain with last 6 amino acid residues replaced by arginine	VvZαE36R	MSKIYIDERSNAEIVCEAIKTIGIEGATAAQLTRQLNMEKREVNKALYDLQRSAMVYSSDDIPPRWFRRRRRR
		E3	Vaccinia virus	AAA02759.1	CyHV-3 ORF112 aa1-188 fused to VvZαE36R	ORF112aa1-188+VvZαE36R	MASDTNGTGTSNNNGTYLTLRKKKSEPKSVTFNLADDGARVVTARGTSSAALASSLLSSENARLQLQIQQRQIQQQLQQLELREFQDLKAQTPLQQPQPQQHQCQCQCHHHKHDNRGHGHSHGHGHRGGKRGQLKRQNASNNLLAQPFRPPKEPSTEVVVSQPQMKPPPLPLQSLREPLDVDAVLIPRMSVDDLDGLDGAEKVKTTASEAIPSKIYIDERSNAEIVCEAIKTIGIEGATAAQLTRQLNMEKREVNKALYDLQRSAMVYSSDDIPPRWFRRRRRR
		E3	Vaccinia virus	AAA02759.1	Homo tandem of VvZαE36R joined by the linker of Homo sapiens ZBP1	VvZαE36R-L-VvZαE36R	MSKIYIDERSNAEIVCEAIKTIGIEGATAAQLTRQLNMEKREVNKALYDLQRSAMVYSSDDIPPRWFRRRRRREGEGPAELALSSPAERPQQHAATIPETPGSKIYIDERSNAEIVCEAIKTIGIEGATAAQLTRQLNMEKREVNKALYDLQRSAMVYSSDDIPPRWFRRRRRR

## Sheet: Fluorescent fusion proteins
	Fluorescent tag	Origine of the sequence fused	Species	NCBI Accession Number	Description	Name used in this study	Amino acid sequence
	mCherry	CyHV-3 ORF112	CyHV-3	YP_001096147.1	12xHis-mCherry N-terminal tagged ORF112	mCherry N-terminal tagged ORF112	MGSSHHHHHHSSGLVPRGSHMLEDPHHHHHHVSKGEEDNMAIIKEFMRFKVHMEGSVNGHEFEIEGEGEGRPYEGTQTAKLKVTKGGPLPFAWDILSPQFMYGSKAYVKHPADIPDYLKLSFPEGFKWERVMNFEDGGVVTVTQDSSLQDGEFIYKVKLRGTNFPSDGPVMQKKTMGWEASSERMYPEDGALKGEIKQRLKLKDGGHYDAEVKTTYKAKKPVQLPGAYNVNIKLDITSHNEDYTIVEQYERAEGRHSTGGMDELYKMASDTNGTGTSNNNGTYLTLRKKKSEPKSVTFNLADDGARVVTARGTSSAALASSLLSSENARLQLQIQQRQIQQQLQQLELREFQDLKAQTPLQQPQPQQHQCQCQCHHHKHDNRGHGHSHGHGHRGGKRGQ…
	mCherry	CyHV-3 ORF112	CyHV-3	YP_001096147.1	12xHis-mCherry N-terminal tagged mutated ORF112 with deficient Z-binding activity. Mutated aa residues are presented in bold	mCherry N-terminal tagged ORF112 N255A-Y259A	MGSSHHHHHHSSGLVPRGSHMLEDPHHHHHHVSKGEEDNMAIIKEFMRFKVHMEGSVNGHEFEIEGEGEGRPYEGTQTAKLKVTKGGPLPFAWDILSPQFMYGSKAYVKHPADIPDYLKLSFPEGFKWERVMNFEDGGVVTVTQDSSLQDGEFIYKVKLRGTNFPSDGPVMQKKTMGWEASSERMYPEDGALKGEIKQRLKLKDGGHYDAEVKTTYKAKKPVQLPGAYNVNIKLDITSHNEDYTIVEQYERAEGRHSTGGMDELYKMASDTNGTGTSNNNGTYLTLRKKKSEPKSVTFNLADDGARVVTARGTSSAALASSLLSSENARLQLQIQQRQIQQQLQQLELREFQDLKAQTPLQQPQPQQHQCQCQCHHHKHDNRGHGHSHGHGHRGGKRGQ…
	mCherry	CyHV-3 ORF112	CyHV-3	YP_001096147.1	12xHis-mCherry N-terminal tagged ORF112 N-terminal domain	mCherry N-terminal tagged ORF112 aa1-188	MGSSHHHHHHSSGLVPRGSHMLEDPHHHHHHVSKGEEDNMAIIKEFMRFKVHMEGSVNGHEFEIEGEGEGRPYEGTQTAKLKVTKGGPLPFAWDILSPQFMYGSKAYVKHPADIPDYLKLSFPEGFKWERVMNFEDGGVVTVTQDSSLQDGEFIYKVKLRGTNFPSDGPVMQKKTMGWEASSERMYPEDGALKGEIKQRLKLKDGGHYDAEVKTTYKAKKPVQLPGAYNVNIKLDITSHNEDYTIVEQYERAEGRHSTGGMDELYKMASDTNGTGTSNNNGTYLTLRKKKSEPKSVTFNLADDGARVVTARGTSSAALASSLLSSENARLQLQIQQRQIQQQLQQLELREFQDLKAQTPLQQPQPQQHQCQCQCHHHKHDNRGHGHSHGHGHRGGKRGQ…
	mCherry	CyHV-3 ORF112	CyHV-3	YP_001096147.1	12xHis-mCherry N-terminal tagged ORF112 Zα domain	mCherry N-terminal tagged ORF112 aa189-280	MGSSHHHHHHSSGLVPRGSHMLEDPHHHHHHVSKGEEDNMAIIKEFMRFKVHMEGSVNGHEFEIEGEGEGRPYEGTQTAKLKVTKGGPLPFAWDILSPQFMYGSKAYVKHPADIPDYLKLSFPEGFKWERVMNFEDGGVVTVTQDSSLQDGEFIYKVKLRGTNFPSDGPVMQKKTMGWEASSERMYPEDGALKGEIKQRLKLKDGGHYDAEVKTTYKAKKPVQLPGAYNVNIKLDITSHNEDYTIVEQYERAEGRHSTGGMDELYKMSVDDLDGLDGAEKVKTTASEAIPALPRLNPISEEMNLKILAYLGTKQGAKAVHIAQSLGAQRSEVNRHLYRMSEDGRVRKHPQHPVWYLPA
	mCherry	CyHV-3 ORF112	CyHV-3	YP_001096147.1	12xHis-mCherry N-terminal tagged mutated ORF112 Zα domain with deficient Z-binding activity. Mutated aa residues are presented in bold	mCherry N-terminal tagged ORF112 aa189-280 N255A-Y259A	MGSSHHHHHHSSGLVPRGSHMLEDPHHHHHHVSKGEEDNMAIIKEFMRFKVHMEGSVNGHEFEIEGEGEGRPYEGTQTAKLKVTKGGPLPFAWDILSPQFMYGSKAYVKHPADIPDYLKLSFPEGFKWERVMNFEDGGVVTVTQDSSLQDGEFIYKVKLRGTNFPSDGPVMQKKTMGWEASSERMYPEDGALKGEIKQRLKLKDGGHYDAEVKTTYKAKKPVQLPGAYNVNIKLDITSHNEDYTIVEQYERAEGRHSTGGMDELYKMSVDDLDGLDGAEKVKTTASEAIPALPRLNPISEEMNLKILAYLGTKQGAKAVHIAQSLGAQRSEVARHLARMSEDGRVRKHPQHPVWYLPA
	GFP	CyHV-3 ORF112	CyHV-3	YP_001096147.1	12xHis-GFP N-terminal tagged ORF112 Zα domain	GFP N-terminal tagged ORF112 aa189-280	MGSSHHHHHHSSGLVPRGSHMLEDPHHHHHHVSKGEELFTGVVPILVELDGDVNGHKFSVSGEGEGDATYGKLTLKFICTTGKLPVPWPTLVTTLTYGVQCFSRYPDHMKQHDFFKSAMPEGYVQERTIFFKDDGNYKTRAEVKFEGDTLVNRIELKGIDFKEDGNILGHKLEYNYNSHNVYIMADKQKNGIKVNFKIRHNIEDGSVQLADHYQQNTPIGDGPVLLPDNHYLSTQSALSKDPNEKRDHMVLLEFVTAAGITLGMDELYKSGLRSRAQASNSAVDGTAGPGSTGSRALPRLNPISEEMNLKILAYLGTKQGAKAVHIAQSLGAQRSEVNRHLYRMSEDGRVRKHPQHPVWYLPA
	GFP	CyHV-3 ORF112	CyHV-3	YP_001096147.1	12xHis-GFP N-terminal tagged mutated ORF112 Zα domain with deficient Z-binding activity. Mutated aa residues are presented in bold	GFP N-terminal tagged ORF112 aa189-280 N255A-Y259A	MGSSHHHHHHSSGLVPRGSHMLEDPHHHHHHVSKGEELFTGVVPILVELDGDVNGHKFSVSGEGEGDATYGKLTLKFICTTGKLPVPWPTLVTTLTYGVQCFSRYPDHMKQHDFFKSAMPEGYVQERTIFFKDDGNYKTRAEVKFEGDTLVNRIELKGIDFKEDGNILGHKLEYNYNSHNVYIMADKQKNGIKVNFKIRHNIEDGSVQLADHYQQNTPIGDGPVLLPDNHYLSTQSALSKDPNEKRDHMVLLEFVTAAGITLGMDELYKSGLRSRAQASNSAVDGTAGPGSTGSRALPRLNPISEEMNLKILAYLGTKQGAKAVHIAQSLGAQRSEVARHLARMSEDGRVRKHPQHPVWYLPA
	mCherry	ADAR1	Homo sapiens	AAB97116.1	12xHis-mCherry N-terminal tagged Homo sapiens ADAR1 Zα	mCherry N-terminal tagged HsZαADAR1	MGSSHHHHHHSSGLVPRGSHMLEDPHHHHHHVSKGEEDNMAIIKEFMRFKVHMEGSVNGHEFEIEGEGEGRPYEGTQTAKLKVTKGGPLPFAWDILSPQFMYGSKAYVKHPADIPDYLKLSFPEGFKWERVMNFEDGGVVTVTQDSSLQDGEFIYKVKLRGTNFPSDGPVMQKKTMGWEASSERMYPEDGALKGEIKQRLKLKDGGHYDAEVKTTYKAKKPVQLPGAYNVNIKLDITSHNEDYTIVEQYERAEGRHSTGGMDELYKQELSIYQDQEQRILKFLEELGEGKATTAHDLSGKLGTPKKEINRVLYSLAKKGKLQKEAGTPPLWKIAVSTQ
	mCherry	ADAR1	Danio rerio	NP_571671.2	12xHis-mCherry N-terminal tagged Danio rerio ADAR1 Zα-1	mCherry N-terminal tagged DrZα-1ADAR1	MGSSHHHHHHSSGLVPRGSHMLEDPHHHHHHVSKGEEDNMAIIKEFMRFKVHMEGSVNGHEFEIEGEGEGRPYEGTQTAKLKVTKGGPLPFAWDILSPQFMYGSKAYVKHPADIPDYLKLSFPEGFKWERVMNFEDGGVVTVTQDSSLQDGEFIYKVKLRGTNFPSDGPVMQKKTMGWEASSERMYPEDGALKGEIKQRLKLKDGGHYDAEVKTTYKAKKPVQLPGAYNVNIKLDITSHNEDYTIVEQYERAEGRHSTGGMDELYKDSLYLTPEIHQQVCAFLTSLRPAETIQAKVLGKKLGLPKKIVNKVLYDLLKSNQVVKQGETPPLWRLCEESR
	mCherry	ADAR1	Cyprinus carpio	XP_018941257.1	12xHis-mCherry N-terminal tagged Cyprinus carpio ADAR1 Zα-1	mCherry N-terminal tagged CcZα-1ADAR1	MGSSHHHHHHSSGLVPRGSHMLEDPHHHHHHVSKGEEDNMAIIKEFMRFKVHMEGSVNGHEFEIEGEGEGRPYEGTQTAKLKVTKGGPLPFAWDILSPQFMYGSKAYVKHPADIPDYLKLSFPEGFKWERVMNFEDGGVVTVTQDSSLQDGEFIYKVKLRGTNFPSDGPVMQKKTMGWEASSERMYPEDGALKGEIKQRLKLKDGGHYDAEVKTTYKAKKPVQLPGAYNVNIKLDITSHNEDYTIVEQYERAEGRHSTGGMDELYKESLYLTPQIQQQVLAFLRSLGPDETVQARALGKKLGLPKAIVNKALYALLRTNQAVKQGETPPLWRLRKEE
	mCherry	ZBP1	Homo sapiens	NP_001153889.1	12xHis-mCherry N-terminal tagged Homo sapiens ZBP1 Zα-1	mCherry N-terminal tagged HsZα-1ZBP1	MGSSHHHHHHSSGLVPRGSHMLEDPHHHHHHVSKGEEDNMAIIKEFMRFKVHMEGSVNGHEFEIEGEGEGRPYEGTQTAKLKVTKGGPLPFAWDILSPQFMYGSKAYVKHPADIPDYLKLSFPEGFKWERVMNFEDGGVVTVTQDSSLQDGEFIYKVKLRGTNFPSDGPVMQKKTMGWEASSERMYPEDGALKGEIKQRLKLKDGGHYDAEVKTTYKAKKPVQLPGAYNVNIKLDITSHNEDYTIVEQYERAEGRHSTGGMDELYKPADPGREGHLEQRILQVLTEAGSPVKLAQLVKECQAPKRELNQVLYRMKKELKVSLTSPATWCLGGTDP
	mCherry	ZBP1	Homo sapiens	NP_001153889.1	12xHis-mCherry N-terminal tagged Homo sapiens ZBP1 Zα-2	mCherry N-terminal tagged HsZα-2ZBP1	MGSSHHHHHHSSGLVPRGSHMLEDPHHHHHHVSKGEEDNMAIIKEFMRFKVHMEGSVNGHEFEIEGEGEGRPYEGTQTAKLKVTKGGPLPFAWDILSPQFMYGSKAYVKHPADIPDYLKLSFPEGFKWERVMNFEDGGVVTVTQDSSLQDGEFIYKVKLRGTNFPSDGPVMQKKTMGWEASSERMYPEDGALKGEIKQRLKLKDGGHYDAEVKTTYKAKKPVQLPGAYNVNIKLDITSHNEDYTIVEQYERAEGRHSTGGMDELYKPQFSQQREEDIYRFLKDNGPQRALVIAQALGMRTAKDVNRDLYRMKSRHLLDMDEQSKAWTIYRPD
	mCherry	PKZ	Danio rerio	CAG25513.1	12xHis-mCherry N-terminal tagged Danio rerio PKZ Zα-1	mCherry N-terminal tagged DrZα-1PKZ	MGSSHHHHHHSSGLVPRGSHMLEDPHHHHHHVSKGEEDNMAIIKEFMRFKVHMEGSVNGHEFEIEGEGEGRPYEGTQTAKLKVTKGGPLPFAWDILSPQFMYGSKAYVKHPADIPDYLKLSFPEGFKWERVMNFEDGGVVTVTQDSSLQDGEFIYKVKLRGTNFPSDGPVMQKKTMGWEASSERMYPEDGALKGEIKQRLKLKDGGHYDAEVKTTYKAKKPVQLPGAYNVNIKLDITSHNEDYTIVEQYERAEGRHSTGGMDELYKSAENEIEMRICDYLRRHGRSTVQDIFKELKLEKSTVNRHLYSLQASKQVFKTVEDNKRPVWNLVESM
	mCherry	Vaccinia virus E3	Vaccinia virus	AAA02759.1	12xHis-mCherry N-terminal tagged Vaccinia virus E3 Zα	mCherry N-terminal tagged VvZαE3	MGSSHHHHHHSSGLVPRGSHMLEDPHHHHHHVSKGEEDNMAIIKEFMRFKVHMEGSVNGHEFEIEGEGEGRPYEGTQTAKLKVTKGGPLPFAWDILSPQFMYGSKAYVKHPADIPDYLKLSFPEGFKWERVMNFEDGGVVTVTQDSSLQDGEFIYKVKLRGTNFPSDGPVMQKKTMGWEASSERMYPEDGALKGEIKQRLKLKDGGHYDAEVKTTYKAKKPVQLPGAYNVNIKLDITSHNEDYTIVEQYERAEGRHSTGGMDELYKSKIYIDERSNAEIVCEAIKTIGIEGATAAQLTRQLNMEKREVNKALYDLQRSAMVYSSDDIPPRWFMTTEAD
	mCherry	ZBP1	Homo sapiens	NP_001153889.1	12xHis-mCherry N-terminal tagged Homo tandem of Homo sapiens ZBP1 Zα-1 joined by the linker of Homo sapiens ZBP1	mCherry N-terminal tagged HsZα-1ZBP1-L-HsZα-1ZBP1	MGSSHHHHHHSSGLVPRGSHMLEDPHHHHHHVSKGEEDNMAIIKEFMRFKVHMEGSVNGHEFEIEGEGEGRPYEGTQTAKLKVTKGGPLPFAWDILSPQFMYGSKAYVKHPADIPDYLKLSFPEGFKWERVMNFEDGGVVTVTQDSSLQDGEFIYKVKLRGTNFPSDGPVMQKKTMGWEASSERMYPEDGALKGEIKQRLKLKDGGHYDAEVKTTYKAKKPVQLPGAYNVNIKLDITSHNEDYTIVEQYERAEGRHSTGGMDELYKPADPGREGHLEQRILQVLTEAGSPVKLAQLVKECQAPKRELNQVLYRMKKELKVSLTSPATWCLGGTDPEGEGPAELALSSPAERPQQHAATIPETPGPADPGREGHLEQRILQVLTEAGSPVKLAQLVKECQ…
	mCherry	ZBP1	Homo sapiens	NP_001153889.1	12xHis-mCherry N-terminal tagged Homo tandem of Homo sapiens ZBP1 Zα-2 joined by the linker of Homo sapiens ZBP1	mCherry N-terminal tagged HsZα-2ZBP1-L-HsZα-2ZBP1	MGSSHHHHHHSSGLVPRGSHMLEDPHHHHHHVSKGEEDNMAIIKEFMRFKVHMEGSVNGHEFEIEGEGEGRPYEGTQTAKLKVTKGGPLPFAWDILSPQFMYGSKAYVKHPADIPDYLKLSFPEGFKWERVMNFEDGGVVTVTQDSSLQDGEFIYKVKLRGTNFPSDGPVMQKKTMGWEASSERMYPEDGALKGEIKQRLKLKDGGHYDAEVKTTYKAKKPVQLPGAYNVNIKLDITSHNEDYTIVEQYERAEGRHSTGGMDELYKPQFSQQREEDIYRFLKDNGPQRALVIAQALGMRTAKDVNRDLYRMKSRHLLDMDEQSKAWTIYRPDEGEGPAELALSSPAERPQQHAATIPETPGPQFSQQREEDIYRFLKDNGPQRALVIAQALGMRTAKDV…
	mCherry	ZBP1	Homo sapiens	NP_001153889.1	12xHis-mCherry N-terminal tagged Homo sapiens ZBP1 sequence encompassing Zα-1-linker-Zα-2	mCherry N-terminal tagged HsZα-1ZBP1-L-HsZα-2ZBP1	MGSSHHHHHHSSGLVPRGSHMLEDPHHHHHHVSKGEEDNMAIIKEFMRFKVHMEGSVNGHEFEIEGEGEGRPYEGTQTAKLKVTKGGPLPFAWDILSPQFMYGSKAYVKHPADIPDYLKLSFPEGFKWERVMNFEDGGVVTVTQDSSLQDGEFIYKVKLRGTNFPSDGPVMQKKTMGWEASSERMYPEDGALKGEIKQRLKLKDGGHYDAEVKTTYKAKKPVQLPGAYNVNIKLDITSHNEDYTIVEQYERAEGRHSTGGMDELYKPADPGREGHLEQRILQVLTEAGSPVKLAQLVKECQAPKRELNQVLYRMKKELKVSLTSPATWCLGGTDPEGEGPAELALSSPAERPQQHAATIPETPGPQFSQQREEDIYRFLKDNGPQRALVIAQALGMRTA…
	Dendra2	ZBP1	Homo sapiens	NP_001153889.1	Dendra2 N-terminal tagged Homo sapiens ZBP1 sequence encompassing Zα-1-linker-Zα-2	Dendra2 N-terminal tagged HsZα-1ZBP1-L-HsZα-2ZBP1	MNTPGINLIKEDMRVKVHMEGNVNGHAFVIEGEGKGKPYEGTQTANLTVKEGAPLPFSYDILTTAVHYGNRVFTKYPEDIPDYFKQSFPEGYSWERTMTFEDKGICTIRSDISLEGDCFFQNVRFKGTNFPPNGPVMQKKTLKWEPSTEKLHVRDGLLVGNINMALLLEGGGHYLCDFKTTYKAKKVVQLPDAHFVDHRIEILGNDSDYNKVKLYEHAVARYSPLPSQVWPADPGREGHLEQRILQVLTEAGSPVKLAQLVKECQAPKRELNQVLYRMKKELKVSLTSPATWCLGGTDPEGEGPAELALSSPAERPQQHAATIPETPGPQFSQQREDIYRFLKDNGPQRALVIAQALGMRTAKDVNRDLYRMKSRHLLDMDEQSKAWTIYRPD
	Dendra2	CyHV-3 ORF112	CyHV-3	YP_001096147.1	Dendra2 N-terminal tagged ORF112	Dendra2 N-terminal tagged ORF112	MNTPGINLIKEDMRVKVHMEGNVNGHAFVIEGEGKGKPYEGTQTANLTVKEGAPLPFSYDILTTAVHYGNRVFTKYPEDIPDYFKQSFPEGYSWERTMTFEDKGICTIRSDISLEGDCFFQNVRFKGTNFPPNGPVMQKKTLKWEPSTEKLHVRDGLLVGNINMALLLEGGGHYLCDFKTTYKAKKVVQLPDAHFVDHRIEILGNDSDYNKVKLYEHAVARYSPLPSQVWMASDTNGTGTSNNNGTYLTLRKKKSEPKSVTFNLADDGARVVTARGTSSAALASSLLSSENARLQLQIQQRQIQQQLQQLELREFQDLKAQTPLQQPQPQQHQCQCQCHHHKHDNRGHGHSHGHGHRGGKRGQLKRQNASNNLLAQPFRPPKEPSTEVVVSQPQMKPPP…
	Dendra2	CyHV-3 ORF112	CyHV-3	YP_001096147.1	Dendra2 N-terminal tagged ORF112 Zα domain	Dendra2 N-terminal tagged ORF112 aa189-280	MNTPGINLIKEDMRVKVHMEGNVNGHAFVIEGEGKGKPYEGTQTANLTVKEGAPLPFSYDILTTAVHYGNRVFTKYPEDIPDYFKQSFPEGYSWERTMTFEDKGICTIRSDISLEGDCFFQNVRFKGTNFPPNGPVMQKKTLKWEPSTEKLHVRDGLLVGNINMALLLEGGGHYLCDFKTTYKAKKVVQLPDAHFVDHRIEILGNDSDYNKVKLYEHAVARYSPLPSQVWMSVDDLDGLDGAEKVKTTASEAIPALPRLNPISEEMNLKILAYLGTKQGAKAVHIAQSLGAQRSEVNRHLYRMSEDGRVRKHPQHPVWYLPA
