# Supplementary material for: A fish herpesvirus highlights functional diversities among Zα domains related to phase separation induction and A-to-Z conversion
Source: Nucleic Acids Res. 2022 Sep 22;51(2):806–30. doi: 10.1093/nar/gkac761 (PMC9881149; doi:10.1093/nar/gkac761)
Supplement: gkac761_Supplemental_Files [file gkac761_supplemental_files.zip › Table S3 revised version 07142022.xlsx]

## Sheet: Feuil2
				Software and algorithms	Reference or brand	Link
				ImageJ	(1)	https://imagej.nih.gov/ij/
				House written macro for ImageJ	This paper	run("Median...", "radius=3"); setAutoThreshold("Huang dark"); //run("Threshold..."); setAutoThreshold("Huang dark"); //setThreshold(44, 255); setOption("BlackBackground", true); run("Convert to Mask"); run("Set Measurements...", "area shape redirect=None decimal=3"); run("Analyze Particles...", "clear summarize");
				Cell profiler	(2)	https://cellprofiler.org/
				Zen-blue	Zeiss	N/A
				Imaris	Zeiss	N/A
				Prism-Graphpad	N/A	https://www.graphpad.com/scientific-software/prism/
				Leica Application Suite Advanced Fluorescence (LAS-AF)	Leica	N/A
				SMART	(3)	http://smart.embl-heidelberg.de/
				Pondr	(4)	http://www.pondr.com/
				FOLDINDEX®	(5)	https://fold.weizmann.ac.il/fldbin/findex
				CIDER	Pappu Lab	http://pappulab.wustl.edu/CIDER/references/
				Pymol	Schrodinger	https://pymol.org/2/
				APE plasmid editor	M. Wayne Davis	https://jorgensen.biology.utah.edu/wayned/ape/
				References:
				1. Schindelin,J., Arganda-Carreras,I., Frise,E., Kaynig,V., Longair,M., Pietzsch,T., Preibisch,S., Rueden,C., Saalfeld,S., Schmid,B., et al. (2012) Fiji: an open-source platform for biological-image analysis. Nature Methods, 9, 676–682.
				2. Carpenter,A.E., Jones,T.R., Lamprecht,M.R., Clarke,C., Kang,I., Friman,O., Guertin,D.A., Chang,J., Lindquist,R.A., Moffat,J., et al. (2006) CellProfiler: image analysis software for identifying and quantifying cell phenotypes. Genome Biology, 7, R100.
				3. Letunic,I., Khedkar,S. and Bork,P. (2021) SMART: recent updates, new developments and status in 2020. Nucleic Acids Research, 49, D458–D460.
				4. Xue,B., Dunbrack,R.L., Williams,R.W., Dunker,A.K. and Uversky,V.N. (2010) PONDR-FIT: a meta-predictor of intrinsically disordered amino acids. Biochimica et biophysica acta, 1804, 996–1010.
				5. Prilusky,J., Felder,C.E., Zeev-Ben-Mordehai,T., Rydberg,E.H., Man,O., Beckmann,J.S., Silman,I. and Sussman,J.L. (2005) FoldIndex: a simple tool to predict whether a given protein sequence is intrinsically unfolded. Bioinformatics (Oxford, England), 21, 3435–8.
